# Supplementary material for: The leukemic oncogene EVI1 hijacks a MYC super-enhancer by CTCF-facilitated loops
Source: Nat Commun. 2021 Sep 28;12:5679. doi: 10.1038/s41467-021-25862-3 (PMC8479123; doi:10.1038/s41467-021-25862-3)
Supplement: Supplementary file 4 — Supplementary Data 1 [file 41467_2021_25862_MOESM4_ESM.xlsx]

## Sheet: sgRNA
name	sequence	usage
MYC_t(3;8)_1	TAATACGACTCACTATAGGAAAAGACTTGGGTCGCCAAAGTTTTAGAGCTAGAAATAGCA	sgRNA
MYC_t(3;8)_2	TAATACGACTCACTATAGGCTGCAATATCAGTGCTTTGCGTTTTAGAGCTAGAAATAGCA	sgRNA
MYC_t(3;8)_3	TAATACGACTCACTATAGGTTGGTGAGTCCAAAAATCTCGTTTTAGAGCTAGAAATAGCA	sgRNA
MECOM_t(3;8)_1	TAATACGACTCACTATAGGACTAGGTTCGACTTTACAAGTTTTAGAGCTAGAAATAGCAA	sgRNA
MECOM_t(3;8)_2	TAATACGACTCACTATAGGCTCTGCTGCAATAATTGACTGTTTTAGAGCTAGAAATAGCA	sgRNA
MECOM_t(3;8)_3	TAATACGACTCACTATAGGTCAATTATTGCAGCAGAGCGTTTTAGAGCTAGAAATAGCAA	sgRNA
MYC_SEH_C_L1	TAATACGACTCACTATAGGCTAGTTCTTGAGTTTAATCGTTTTAGAGCTAGAAATAGCAA	sgRNA
MYC_SEH_C_L2	TAATACGACTCACTATAGGCCACAGCCTCTACCCCAATGTTTTAGAGCTAGAAATAGCAA	sgRNA
MYC_SEH_C_L3	TAATACGACTCACTATAGGTTGAAGGCAGCCCATGTATTGTTTTAGAGCTAGAAATAGCA	sgRNA
MYC_SEH_C_R1	TAATACGACTCACTATAGGCTCCCCTTACTTGTGCACTGGTTTTAGAGCTAGAAATAGCA	sgRNA
MYC_SEH_C_R2	TAATACGACTCACTATAGGACTAGGATATGAGTGTACCAGTTTTAGAGCTAGAAATAGCA	sgRNA
MYC_SEH_C_R3	TAATACGACTCACTATAGGCAATTTTTAACGGAGCACAGTTTTAGAGCTAGAAATAGCAA	sgRNA
MYC_SEH_D_L1	TAATACGACTCACTATAGGATCAATAACAGGAACTACCCGTTTTAGAGCTAGAAATAGCA	sgRNA
MYC_SEH_D_L2	TAATACGACTCACTATAGGACTTACTATCAAGTGCCAAGGTTTTAGAGCTAGAAATAGCA	sgRNA
MYC_SEH_D_L3	TAATACGACTCACTATAGGCATGCAGTGTTCAGCGATCCGTTTTAGAGCTAGAAATAGCA	sgRNA
MYC_SEH_D_R1	TAATACGACTCACTATAGGATAAGCAATTGGTTTAGCCAGTTTTAGAGCTAGAAATAGCA	sgRNA
MYC_SEH_D_R2	TAATACGACTCACTATAGGAAGGTGGTTCTACCAAGAAGTTTTAGAGCTAGAAATAGCAA	sgRNA
MYC_SEH_D_R3	TAATACGACTCACTATAGGCTTAAGGATTGTGTAAGCGAGTTTTAGAGCTAGAAATAGCA	sgRNA
MYC_SEH_CTCF2_L1	TAATACGACTCACTATAGGCTAACGACACTGCTTAGTTAGTTTTAGAGCTAGAAATAGCA	sgRNA
MYC_SEH_CTCF2_L2	TAATACGACTCACTATAGGTATATTATTGCCGAGCCAGCGTTTTAGAGCTAGAAATAGCA	sgRNA
MYC_SEH_CTCF2_L3	TAATACGACTCACTATAGGTGGTGGCATGAGGCACTACGTTTTAGAGCTAGAAATAGCAA	sgRNA
MYC_SEH_CTCF2_R1	TAATACGACTCACTATAGGTACGGAGATGAGGCTTTCTGGTTTTAGAGCTAGAAATAGCA	sgRNA
MYC_SEH_CTCF2_R2	TAATACGACTCACTATAGGCCACAGAGAGCATCGATCCGTTTTAGAGCTAGAAATAGCAA	sgRNA
MYC_SEH_CTCF2_R3	TAATACGACTCACTATAGGAGCATCGATCCAGGACTACGGTTTTAGAGCTAGAAATAGCA	sgRNA
MYC_SEH_B_L1	TAATACGACTCACTATAGGCTGTGTACATAGCATTGTAGGTTTTAGAGCTAGAAATAGCA	sgRNA
MYC_SEH_B_L2	TAATACGACTCACTATAGGCATGCACTAAAATCTTTGTTGTTTTAGAGCTAGAAATAGCA	sgRNA
MYC_SEH_B_R1	TAATACGACTCACTATAGGAATAGACTCCGATCTCATCCGTTTTAGAGCTAGAAATAGCA	sgRNA
MYC_SEH_B_R2	TAATACGACTCACTATAGGAATCCACAGTTGCAAAATCAGTTTTAGAGCTAGAAATAGCA	sgRNA
MYC_SEH_S_L1	TAATACGACTCACTATAGGTACACTCCGCAGAACTTGATGTTTTAGAGCTAGAAATAGCA	sgRNA
MYC_SEH_S_L2	TAATACGACTCACTATAGGTATTGCCAAAGGGTCATAAAGTTTTAGAGCTAGAAATAGCA	sgRNA
MYC_SEH_S_R1	TAATACGACTCACTATAGGTCGGTAAACTTTACTTGAGGTTTTAGAGCTAGAAATAGCAA	sgRNA
MYC_SEH_S_R2	TAATACGACTCACTATAGGTTACTGAGCTTTAGTAAAGTGTTTTAGAGCTAGAAATAGCA	sgRNA
MYC_SEH_I_L1	TAATACGACTCACTATAGGAAATCTACATGGGATTCCCCGTTTTAGAGCTAGAAATAGCA	sgRNA
MYC_SEH_I_L2	TAATACGACTCACTATAGGATTCCCCTGGCATTTATGGAGTTTTAGAGCTAGAAATAGCA	sgRNA
MYC_SEH_I_R1	TAATACGACTCACTATAGGAGTTTTACCACGATGACATGGTTTTAGAGCTAGAAATAGCA	sgRNA
MYC_SEH_I_R2	TAATACGACTCACTATAGGCTTGCGGCTTGCCTACGGCCGTTTTAGAGCTAGAAATAGCA	sgRNA
MECOM_PR_CTCF_L1	TAATACGACTCACTATAGGCTCGAGCCGGTCCAATTTAGTTTTAGAGCTAGAAATAGCAA	sgRNA
MECOM_PR_CTCF_L2	TAATACGACTCACTATAGGCTCCGACAATGGGCAAGTTGGTTTTAGAGCTAGAAATAGCA	sgRNA
MECOM_PR_CTCF_R1	TAATACGACTCACTATAGGTTTGTTAGCTTCCTTTGCCCGTTTTAGAGCTAGAAATAGCA	sgRNA
MECOM_PR_CTCF_R2	TAATACGACTCACTATAGGGAAATCATCAGAAGGACCTGTTTTAGAGCTAGAAATAGCAA	sgRNA
MYC_SEH_CTCF1_L1	TAATACGACTCACTATAGGTCCGAGGATTCCGTGTGCACGTTTTAGAGCTAGAAATAGCA	sgRNA
MYC_SEH_CTCF1_L2	TAATACGACTCACTATAGGTGCACACGGAATCCTCGGAAGTTTTAGAGCTAGAAATAGCA	sgRNA
MYC_SEH_CTCF1_R1	TAATACGACTCACTATAGGAACCAGCCACTGTAGGAACAGTTTTAGAGCTAGAAATAGCA	sgRNA
MYC_SEH_CTCF1_R2	TAATACGACTCACTATAGGATTTAGTGTGAACTCTCCACGTTTTAGAGCTAGAAATAGCA	sgRNA
MYC_SEH_CTCF3_L1	TAATACGACTCACTATAGGCAATGATGAACGAGTGAGGGTTTTAGAGCTAGAAATAGCAA	sgRNA
MYC_SEH_CTCF3_L2	TAATACGACTCACTATAGGACAGGTGAGATCCGACCCCAGTTTTAGAGCTAGAAATAGCA	sgRNA
MYC_SEH_CTCF3_R1	TAATACGACTCACTATAGGTTAGAGCAAAGAGGTTTGTGGTTTTAGAGCTAGAAATAGCA	sgRNA
MYC_SEH_CTCF3_R2	TAATACGACTCACTATAGGATATAAACTATCAATAAAGCGTTTTAGAGCTAGAAATAGCA	sgRNA
MYC_SEH_CTCF4_L1	TAATACGACTCACTATAGGAAGTCCCTCAAGCAGATTGGTTTTAGAGCTAGAAATAGCAA	sgRNA
MYC_SEH_CTCF4_L2	TAATACGACTCACTATAGGCATGGACCTGGGTCTCTCAGGTTTTAGAGCTAGAAATAGCA	sgRNA
MYC_SEH_CTCF4_R1	TAATACGACTCACTATAGGTGGACACAGGTATTGAGTGGTTTTAGAGCTAGAAATAGCAA	sgRNA
MYC_SEH_CTCF4_R2	TAATACGACTCACTATAGGAGGTCCTAAGGATTAAGATGGTTTTAGAGCTAGAAATAGCA	sgRNA
sgRNA CTCF EVI1_PR	TAATACGACTCACTATAGGCCGGCGCTGCGCTTTATTTGTTTTAGAGCTAGAAATAGCAA	sgRNA

## Sheet: qPCR primers
name	sequence	purpose
EVI1_Fw	AGTGCCCTGGAGATGAGTTG	qPCR primer
EVI1_Rv	TTTGAGGCTATCTGTGAAGTGC	qPCR primer
PBGD_Fw	GGCAATGCGGCTGCAA	qPCR primer
PBGD_Rv	GGGTACCCACGCGAATCAC	qPCR primer
GFP_Fw	AAGCTGACCCTGAAGTTCATCTGC	qPCR primer
GFP_Rv	CTTGTAGTTGCCGTCGTCCTTGAA	qPCR primer
MYC_Fw	AGGGATCGCGCTGAGTATAA	qPCR primer
MYC_Rv	TGCCTCTCGCTGGAATTACT	qPCR primer

## Sheet: ampliconseq primers
name	sequence	purpose
CTCF#1-linker-Fw	ACACTCTTTCCCTACACGACGCTCTTCCGATCTAGCGACTTTCAAGGTCTGGA	amplicon seq PCR primer
CTCF#1-linker-Rv	TCGCGAGTTAATGCAACGATCGTCGAAATTCGCCAGTGTGCCTTCCTCTCGTA	amplicon seq PCR primer
CTCF#6-linker-Fw	ACACTCTTTCCCTACACGACGCTCTTCCGATCTGCTCCGAAATAAAGCGCAG	amplicon seq PCR primer
CTCF#6-linker-Rv	TCGCGAGTTAATGCAACGATCGTCGAAATTCGCGGGTAAGCGTTCACTCTTGG	amplicon seq PCR primer

## Sheet: PCR
name	sequence	purpose
t(3;8)_MYC_Rv	TTTAGGGAGCACTGGAATGG	PCR primer
t(3;8)_MECOM_Fw	GCACAAAACCTGGCTTCATT	PCR primer
MYC_SEH_C_Fw	TGCTGTATCCACCCAGTATTAAA	PCR primer
MYC_SEH_C_Rv	TGACCCAGAAGCCTAAAGAGG	PCR primer
MYC_SEH_D_Fw	CCTCACAGCATCCATCACAA	PCR primer
MYC_SEH_D_Rv	ACAGCTCACTGCCATCCTCT	PCR primer
MYC_SEH_CTCF2_Fw	AATCAGCCCAGAACCAACAC	PCR primer
MYC_SEH_CTCF2_Rv	TTTTCTCCAAACCCCTGAAG	PCR primer
MYC_SEH_B_Fw	CCCTCTTGGCTCCATCAGTT	PCR primer
MYC_SEH_B_Rv	AGGGCCTGTGGTGTAGAATC	PCR primer
MYC_SEH_S_Fw	GTGGAAGGCAAAGACTCACA	PCR primer
MYC_SEH_S_Rv	TTAATGTGCCGTGGGATTGC	PCR primer
MYC_SEH_I_Fw	GGTGAGAAAGGTGGACTGGA	PCR primer
MYC_SEH_I_Rv	ATGTGTTAAGAGGAGGGGCA	PCR primer
MECOM_PR_CTCF_Fw	ATTAAAACACCTTGAACGCCAA	PCR primer
MECOM_PR_CTCF_Rv	CCATTTCAAGGGCAGTGCTA	PCR primer
MYC_SEH_B_Fw	TGCTTACAGAGTGTGGAGGA	PCR primer
MYC_SEH_B_Rv	GTATACACTGCACCCACCCT	PCR primer
MYC_SEH_S_NES_Fw	ACCCTGTTCTGGAATGTAAGC	PCR primer
MYC_SEH_S_NES_Rv	GGATGTGGAGGTCAGGGATAG	PCR primer
MYC_SEH_I_NES_Fw	GGAGGTGGATGGTAGAGCAA	PCR primer
MYC_SEH_I_NES_Rv	TGGGACCTGAATGATGAGCA	PCR primer
MECOM_PR_CTCF2_NES_Fw	AATCCAACTCCCCAGCTCAA	PCR primer
MECOM_PR_CTCF2_NES_Rv	GGAGAAAGGGAGTGGGATGG	PCR primer
MYC_SEH_CTCF2_NES_Fw	GGAGATGATACTAAATGGGCCC	PCR primer
MYC_SEH_CTCF2_NES_Rv	GCAGACTGAGAGGTGGGATT	PCR primer
MYC_SE CTCF1new_Fw	CAGAGCAGAGTTTCCCAAGC	PCR primer
MYC_SE CTCF1new_Rv	GTAGCCACATTGCCACCTTT	PCR primer
MYC_SE_CTCF3_Fw	CTTGGGTTTGAGGCTGGGTA	PCR primer
MYC_SE_CTCF3_Rv	ACGGCTCAATGTTTTCTCCC	PCR primer
MYC_SE_CTCF4_Fw	TTTCAACAGGCTTCGTTCCC	PCR primer
MYC_SE_CTCF4_Rv	CAGCCCCTCCTCCTAACAAA	PCR primer
CTCF_EVI1motif1_Fw	CGTCTGGAATCATTGGCAGG	PCR primer
CTCF_EVI1motif1_Rv	GGAAGGCAGAGCTGTGTTG	PCR primer
CTCF_EVI1motif6_Fw	GCTCCGAAATAAAGCGCAG	PCR primer
CTCF_EVI1motif6_Rv	GGGTAAGCGTTCACTCTTGG	PCR primer

## Sheet: 4C primers
name	sequence	usage
EVI1 promoter_forward_LS	TAGGCAAGATAAACTAGATC	4C
EVI1 promoter_reverse_LS	ATGCTTCTTGACATGAACTGT	4C
EVI1 promoter_forward_SG	ATTATTTAGAAGACCTGATC	4C
EVI1 promoter_reverse_SG	ATGCAATGAATTCTCCATTC	4C
MYC_superenhancer_forward_LS	CGCCTAGAAAAACAGGATC	4C
MYC_superenhancer_reverse_LS	AGCCTCTTGCACTTAATCTC	4C
MYC_superenhancer_forward_VP1	ATGCTGCTGACTTTGTTTCT	4C
MYC_superenhancer_reverse_VP1	AAGTATGAAGGAAGCAGATC	4C
