# Supplementary material for: The leukemic oncogene EVI1 hijacks a MYC super-enhancer by CTCF-facilitated loops
Source: Nat Commun. 2021 Sep 28;12:5679. doi: 10.1038/s41467-021-25862-3 (PMC8479123; doi:10.1038/s41467-021-25862-3)
Supplement: Supplementary file 6 — Source Data [file 41467_2021_25862_MOESM6_ESM.xlsx]

## Sheet: Western blots
Western blots
Figure	experiment	clone	File name
S1D	EVI1 knock down clone 8		Gel1 Clone8 and 8-4
S2F	EVI1 knock down clone 8-4		Gel1 Clone8 and 8-4
2C	EVI1 knock down clone 24		Gel1 Clone24 and 24-7b
2L	EVI1 knock down clone 24-7		Gel1 Clone24 and 24-7b
4E	MYC SE deletion C sorted		Blot sort t38 MYC SEH del
S4B	3q/MECOM AMP		blot 3q MECOM AMP clones
S7C	MUTZ3 CTCF sgRNA exp		Image_EVI1 72 HRS
	S1D	EVI1 knock down clone 8		Gel1 Clone8 and 8-4											2C	EVI1 knock down clone 24				Gel1 Clone24 and 24-7b
	S2F	EVI1 knock down clone 8-4		Gel1 Clone8 and 8-4											2L	EVI1 knock down clone 24-7				Gel1 Clone24 and 24-7b
	4E	MYC SE deletion C sorted		Blot sort t38 MYC SEH del												S4B	3q/MECOM AMP		blot 3q MECOM AMP clones
	S7C	MUTZ3 CTCF sgRNA exp

## Sheet: PCR gels
PCRs
Figure
2H	t(3;8) clone 24-7
not shown (replica)	t(3;8) clones
not shown (replica)	t(3;8) clones
4B	MYC SE deletion B
	MYC SE deletion S
4B/S3A/S4G	MYC SE deletion C
4B	MYC SE deletion D
	MYC SE deletion I
5B	MYC SE deletion CTCF1
	MYC SE deletion CTCF2
	MYC SE deletion CTCF3
	MYC SE deletion CTCF4
5B	EVI1 PR deletion CTCF
6B	EVI1 PR sgRNA#1
S1B	insert Rv_eGFP+Fw_EVI1
	insert Rv_3'UTR+Fw_eGFP
S1C	insert on cDNA
S3A	MYC SE deletion C sorted
										not shown (replica)													not shown (replica)
ladder used for each PCR in this manuscript				2H	K562 EVI1-EGFP and K562 EVI1-EGFPcells					t(3;8) clones 8-1 to clone 8-10, last lane is bulk clone 8 in which we induced t(3;8) by CRISPR-Cas9 and before single cell sort													t(3;8) clones 24-1 to clone 24-10, last lane is bulk clone24 in which we induced t(3;8) by CRISPR-Cas9 and before single cell sort
						4B	MYC SE deletion C
4B	MYC SE deletion B					S3A	MYC SE deletion C sorted													4B	MYC SE deletion D		200109 MYC SE del D I inv
	MYC SE deletion S					S4G	MYC SE deletion C														MYC SE deletion I		200109 MYC SE del D I inv
5B	MYC SE deletion CTCF1
	MYC SE deletion CTCF2
	MYC SE deletion CTCF3
	MYC SE deletion CTCF4
						5B	EVI1 PR deletion CTCF
																			6B	EVI1 PR sgRNA#1
																			S1C	insert on cDNA
	S1B	insert Rv_eGFP+Fw_EVI1				S1B	insert Rv_3'UTR+Fw_eGFP

## Sheet: qPCR data points
Figure 2I MYC expression
K562-eGFP clones data points	1.99	2.47	2.35	1.91
K562-eGFP t(3;8) clones data points	2.01	1.58	2.06	1.77
Figure 2J EVI1 expression
K562 WT data points	0.638	0.765
K562-eGFP clones data points	0.8	0.73	0.56	0.63
K562-eGFP t(3;8) clones data points	2.77	4.59	5.48	3.5
Figure 2K eGFP expression
K562 WT data points	0.002	0.056
K562-eGFP clones data points	0.19	0.18	0.13	0.12
K562-eGFP t(3;8) clones data points	0.8	0.73	0.56	0.63
Figure 4C EVI1 expression
CTRL	1
GFP-	0.085
GFP+	1.21
Figure 4D eGFP expression
CTRL	1
GFP-	0.0077
GFP+	1.012
Figure S1F EVI1 expression KD exp
WT CTRL	0.64	0.77
WT KD	0.18	0.2
clone 8 scramble	0.45	0.48
clone 8 KD	0.09	0.07
clone 24 scramble	0.43	0.46
clone 24 KD	0.1	0.1
Figure S1G eGFP expression KD exp
WT CTRL	0.0021	0.0016
WT KD	0.06	0.05
clone 8 scramble	0.73	0.68
clone 8 KD	0.2	0.2
clone 24 scramble	0.47	0.5
clone 24 KD	0.11	0.1
Figure S7C EVI1 protein levels
-DOX	1
+DOX	0.5
